# Supplementary material for: Streptococcus mutans regulates ubiquitin modification of Candida albicans in the bacterial-fungal interaction
Source: PLoS Pathog. 2025 Feb 3;21(2):e1012887. doi: 10.1371/journal.ppat.1012887 (PMC11838896; doi:10.1371/journal.ppat.1012887)
Supplement: S1 Table — (XLSX) [file ppat.1012887.s001.xlsx]

## Sheet: Sheet1
Primer name	Primer sequence（5'→3'）
Cas9-F	ATCTCATTAGATTTGGAACTTGTGGGTT
Cas9-R	TTCGAGCGTCCCAAAACCTTCT
UBI4NAT-F	CCTTACGTACAGCACACACATACCACTGTCGTGCACTGACCAACAACAATGCGGTGTTAATCGATAACCAAAAGATTATAAATAGGGGGTGGAAGGTCGCCGACATGGAGGCCCAGAATACC
UBI4NAT-R	GCAGCAATGATTATAAAAAATTAGAAACCACCTCTCAATCTCAAGACCAAGTGCAAGGTAGATTCTTTTTGGATGTTGTAGTCAGACAAGGTTCTGCCAAGTATAGCGACCAGCATTCAC
SNR52/F	GCGGCCGCAAGTGATTAGACT
SNR52/R	GGTGGCGGCAAAACTAATT
ubi4sgRNA/F	AGATTCGACTTCTAAGGTAACAAATTAAAAATAGTTTACGCAAGTC
ubi4sgRNA/R	TTACCTTAGAAGTCGAATCTGTTTTAGAGCTAGAAATAGCAAGTTAAA
SOD3sgRNA/F	GAACGTGATCAACTGGGCTGAGGGTTTTAGAGCTAGAAATAGCAAGTTAAA
SOD3sgRNA/R	CCTCAGCCCAGTTGATCACGTTCCAAATTAAAAATAGTTTACGCAAGTC
SOD3-F	CCAATTCCAAATTAGCTGGCATCC
SOD3Flag-R	TTACTTGTCATCGTCGTCCTTGTAATCCGCAGAGTATCTTGACTCTGCC
FlagNAT-F	GATTACAAGGACGACGATGACAAGTAAGACATGGAGGCCCAGA
FlagSOD33-R	GTATATGTCTATGCCATGTCCATAACATTGTGTGTAAATACGTATTATAGTGCG
NATSOD33-F	CGCACTATAATACGTATTTACACACAATGTTATGGACATGGCATAGACATATAC
SOD3-R	GAACTTTGTTTGTGCGGAGG
