# Supplementary material for: Streptococcus mutans regulates ubiquitin modification of Candida albicans in the bacterial-fungal interaction
Source: PLoS Pathog. 2025 Feb 3;21(2):e1012887. doi: 10.1371/journal.ppat.1012887 (PMC11838896; doi:10.1371/journal.ppat.1012887)
Supplement: S2 Table — (XLSX) [file ppat.1012887.s002.xlsx]

## Sheet: Sheet1
Primer name	Primer sequence（5'→3'）
18srRNA-F	TCTTTCTTGATTTTGTGGGTGG
18srRNA-R	TCGATAGTCCCTCTAAGAAGTG
orf19.7445-F	TATTATGGCCCGTTGCACGA
orf19.7445-R	GCCGTCTTCCGACAGTAACA
rtt101-F	CGTTAATCACTGTACCAACGGC
rtt101-R	ATTTGCAACAAGTTCCCGGT
orf19.4191.1-F	TCCGCCTCAAACACGACTAC
orf19.4191.1-R	CTTGAGTGCCGGGTACAAGT
orf19.5680-F	ACCACTACGACGGCAAAGAG
orf19.5680-R	CTGCGGACCATCGACTTCTT
doa4-F	TTGAAAGGCGGTACTTGGCT
doa4-R	CGGTTCAAAATGACCGCCAG
orf19.9344-F	GTGTACGAAATCCCCACCGA
orf19.9344-R	TGCATCTGACGAGTCCCAAC
ubi4-F	CGTCAAATCCAAGATCCAAGA
ubi4-R	CGGCGAAAATCAATCTTTGT
